# Supplementary material for: Exposure to Arboviruses in Cattle: Seroprevalence of Rift Valley Fever, Bluetongue, and Epizootic Hemorrhagic Disease Viruses and Risk Factors in Baringo County, Kenya
Source: Pathogens. 2024 Jul 24;13(8):613. doi: 10.3390/pathogens13080613 (PMC11357150; doi:10.3390/pathogens13080613)
Supplement: Supplementary file 1 [file pathogens-13-00613-s001.zip]

Archive with 3 entries (3 files):
- File S1- Blood collection questionnaire.pdf
- File S2- Arbovirus survey questionnaire.pdf
- Table S1.pdf
